# Supplementary material for: Decreased Tiam1‐mediated Rac1 activation is responsible for impaired directional persistence of chondrocyte migration in microtia
Source: J Cell Mol Med. 2024 Jun 4;28(11):e18443. doi: 10.1111/jcmm.18443 (PMC11149491; doi:10.1111/jcmm.18443)
Supplement: Supplementary file 5 — Movie S3 [file JCMM-28-e18443-s002.zip]

Archive with 2 entries (2 files):
- Movie S3. Microtia Chondrocytes after activation.mp4
- Movie S3. Microtia chondrocytes before activation.mp4
