# Supplementary material for: Decreased Tiam1‐mediated Rac1 activation is responsible for impaired directional persistence of chondrocyte migration in microtia
Source: J Cell Mol Med. 2024 Jun 4;28(11):e18443. doi: 10.1111/jcmm.18443 (PMC11149491; doi:10.1111/jcmm.18443)
Supplement: Supplementary file 7 — Movie S5 [file JCMM-28-e18443-s001.zip]

Archive with 4 entries (4 files):
- Movie S5. mic-pCDH.mp4
- Movie S5. mic-Rac1 ov.mp4
- Movie S5. mic-Rac1-Q61L ov.mp4
- Movie S5. mic-Tiam1 ov.mp4
